# Supplementary material for: Disulfiram, an Anti-alcoholic Drug, Targets Macrophages and Attenuates Acute Rejection in Rat Lung Allografts
Source: Transpl Int. 2024 Apr 8;37:12556. doi: 10.3389/ti.2024.12556 (PMC11033352; doi:10.3389/ti.2024.12556)
Supplement: Supplementary file 1 [file DataSheet4.csv]

CD68_perivascular_peribronchiolar
CN	Image 1	Image 2	Image 3	Image 4	Image 5	Image 6	Mean
Cont1	342	316	321	214	265	301	293
Cont2	320	325	245	274	261	310	289
Cont3	283	263	322	349	282	313	302
Cont4	375	290	456	422	340	402	381
Cont5	273	297	227	248	235	285	261
Cont6	295	362	272	408	282	312	322
Cont7	453	288	268	355	295	295	326
Cont8	446	394	350	341	352	414	383
Cont9	439	504	465	502	440	516	478
Cont10	426	571	234	395	375	441	407
DSF1	272	264	256	201	200	176	228
DSF2	374	372	335	157	283	329	308
DSF3	66	217	292	218	172	201	194
DSF4	164	175	241	223	183	232	203
DSF5	192	160	162	163	145	194	169
DSF6	198	135	251	218	178	207	198
DSF7	231	184	220	192	180	194	200
DSF8	144	167	173	151	133	148	153
DSF9	109	261	206	242	185	225	205
DSF10	145	231	163	173	175	197	181
