# Supplementary material for: Disulfiram, an Anti-alcoholic Drug, Targets Macrophages and Attenuates Acute Rejection in Rat Lung Allografts
Source: Transpl Int. 2024 Apr 8;37:12556. doi: 10.3389/ti.2024.12556 (PMC11033352; doi:10.3389/ti.2024.12556)
Supplement: Supplementary file 3 [file DataSheet6.csv]

CD79a_perivascular_peribronchiolar
CN	Image 1	Image 2	Image 3	Image 4	Image 5	Image 6	Mean
Cont1	42	37	38	52	30	45	41
Cont2	67	29	72	68	48	77	60
Cont3	45	89	117	60	64	86	77
Cont4	83	98	72	104	72	80	85
Cont5	100	93	94	76	76	90	88
Cont6	41	38	56	65	32	33	44
Cont7	51	111	76	58	52	37	64
Cont8	28	60	33	50	26	30	38
Cont9	69	21	39	27	28	51	39
Cont10	83	68	54	42	42	42	55
DSF1	60	17	36	90	23	60	48
DSF2	51	15	40	75	66	64	52
DSF3	33	16	12	23	22	36	24
DSF4	69	56	67	38	47	70	58
DSF5	24	14	24	22	30	36	25
DSF6	33	34	71	46	35	58	46
DSF7	107	117	85	100	74	40	87
DSF8	19	22	32	19	9	20	20
DSF9	69	21	38	27	28	52	39
DSF10	16	20	8	12	2	26	14
