# Supplementary material for: Disulfiram, an Anti-alcoholic Drug, Targets Macrophages and Attenuates Acute Rejection in Rat Lung Allografts
Source: Transpl Int. 2024 Apr 8;37:12556. doi: 10.3389/ti.2024.12556 (PMC11033352; doi:10.3389/ti.2024.12556)
Supplement: Supplementary file 4 [file DataSheet3.csv]

CD68_alveolar
CN	Image 1	Image 2	Image 3	Image 4	Image 5	Image 6	Mean
Cont1	245	274	260	239	219	244	247
Cont2	175	211	188	122	134	137	161
Cont3	93	180	156	130	102	114	129
Cont4	218	185	203	88	149	212	176
Cont5	115	138	122	208	119	175	146
Cont6	232	169	158	198	144	123	171
Cont7	155	176	209	194	155	201	182
Cont8	272	284	195	228	269	282	255
Cont9	160	182	179	267	121	214	187
Cont10	134	227	165	160	145	199	172
DSF1	182	130	124	168	122	178	151
DSF2	150	169	148	191	188	202	175
DSF3	130	158	181	205	151	241	178
DSF4	210	227	240	202	186	214	213
DSF5	153	110	154	68	94	148	121
DSF6	100	135	96	145	111	150	123
DSF7	162	156	132	116	121	170	143
DSF8	156	128	169	132	181	186	159
DSF9	136	86	162	119	108	200	135
DSF10	90	112	137	171	98	156	127
