# Supplementary material for: Disulfiram, an Anti-alcoholic Drug, Targets Macrophages and Attenuates Acute Rejection in Rat Lung Allografts
Source: Transpl Int. 2024 Apr 8;37:12556. doi: 10.3389/ti.2024.12556 (PMC11033352; doi:10.3389/ti.2024.12556)
Supplement: Supplementary file 5 [file DataSheet5.csv]

CD79a_alveolar
CN	Image 1	Image 2	Image 3	Image 4	Image 5	Image 6	Mean
Cont1	19	22	27	26	18	21	22
Cont2	16	19	34	31	20	22	24
Cont3	7	16	13	19	8	7	12
Cont4	45	43	41	37	33	23	37
Cont5	13	1	10	9	2	2	6
Cont6	22	12	14	19	11	13	15
Cont7	49	13	27	23	39	35	31
Cont8	20	13	9	12	10	18	14
Cont9	34	24	38	18	24	32	28
Cont10	15	7	8	3	4	12	8
DSF1	35	17	19	21	16	27	23
DSF2	17	24	22	24	16	17	20
DSF3	25	15	21	14	15	23	19
DSF4	20	27	21	22	19	30	23
DSF5	25	20	21	43	23	31	27
DSF6	9	6	2	6	4	10	6
DSF7	31	25	28	41	33	36	32
DSF8	17	13	15	27	19	23	19
DSF9	28	41	34	29	26	21	30
DSF10	9	6	4	10	3	11	7
