# Supplementary material for: Disulfiram, an Anti-alcoholic Drug, Targets Macrophages and Attenuates Acute Rejection in Rat Lung Allografts
Source: Transpl Int. 2024 Apr 8;37:12556. doi: 10.3389/ti.2024.12556 (PMC11033352; doi:10.3389/ti.2024.12556)
Supplement: Supplementary file 6 [file DataSheet1.csv]

CD3_alveolar
CN	Image 1	Image 2	Image 3	Image 4	Image 5	Image 6	Mean
Cont1	89	73	106	75	95	107	91
Cont2	77	38	37	49	46	69	53
Cont3	30	90	70	48	38	48	54
Cont4	58	56	71	52	39	53	55
Cont5	60	105	76	141	73	80	89
Cont6	84	85	96	78	64	71	80
Cont7	51	91	107	108	59	33	75
Cont8	82	156	103	104	95	127	111
Cont9	93	45	122	105	73	96	89
Cont10	47	34	45	73	34	66	50
DSF1	57	49	50	89	69	82	66
DSF2	84	57	90	81	58	73	74
DSF3	125	63	89	95	77	109	93
DSF4	86	96	119	114	81	87	97
DSF5	76	49	41	69	35	73	57
DSF6	58	82	73	66	54	86	70
DSF7	66	52	53	65	43	75	59
DSF8	82	96	103	79	71	91	87
DSF9	94	109	88	117	86	113	101
DSF10	58	35	49	66	34	56	50
