# Supplementary material for: Disulfiram, an Anti-alcoholic Drug, Targets Macrophages and Attenuates Acute Rejection in Rat Lung Allografts
Source: Transpl Int. 2024 Apr 8;37:12556. doi: 10.3389/ti.2024.12556 (PMC11033352; doi:10.3389/ti.2024.12556)
Supplement: Supplementary file 7 [file DataSheet2.csv]

CD3_perivascular_peribronchiolar
CN	Image 1	Image 2	Image 3	Image 4	Image 5	Image 6	Mean
Cont1	339	304	337	259	238	252	288
Cont2	528	237	183	172	114	261	249
Cont3	412	382	284	409	364	443	382
Cont4	430	364	302	227	354	311	331
Cont5	421	173	178	194	175	313	242
Cont6	395	262	311	289	193	315	294
Cont7	567	624	601	371	613	469	541
Cont8	253	285	346	235	240	398	293
Cont9	468	276	264	427	352	366	359
Cont10	265	310	429	267	253	361	314
DSF1	297	169	283	177	178	271	229
DSF2	437	314	394	336	302	420	367
DSF3	168	192	351	233	178	294	236
DSF4	208	334	235	330	218	330	276
DSF5	409	267	234	211	197	363	280
DSF6	190	185	245	230	155	271	213
DSF7	232	165	243	132	135	251	193
DSF8	87	91	75	163	91	142	108
DSF9	155	210	198	265	152	262	207
DSF10	164	220	180	168	192	192	186
